# Supplementary material for: The Binding Ability of Mercury (Hg) to Photosystem I and II Explained the Difference in Its Toxicity on the Two Photosystems of Chlorella pyrenoidosa
Source: Toxics. 2022 Aug 6;10(8):455. doi: 10.3390/toxics10080455 (PMC9416214; doi:10.3390/toxics10080455)
Supplement: Supplementary file 1 [file toxics-10-00455-s001.zip]

Archive with 1 entries (1 files):
- toxics-1845707-proof resubmitted supplementary.pdf
